# Supplementary material for: Impact of extrapulmonary comorbidities on physical activity in chronic obstructive pulmonary disease in Japan: A cross-sectional study
Source: PLoS One. 2022 Jul 27;17(7):e0270836. doi: 10.1371/journal.pone.0270836 (PMC9328493; doi:10.1371/journal.pone.0270836)
Supplement: S1 Data — (XLSX) [file pone.0270836.s001.xlsx]

## Sheet: Sheet1
Subject #	age	gender	Total Ex/day	Steps/day	Walking time (min) /day	%FVC	%FEV1	GOLD stage	%DLCO/VA	LVEF	DE sPAP	BMI	LBMI	Hight	Weight	SDS	STAI-1	STAI-2	NTproBNP	Alb	T.Chol	TG	LDL-CHO	Hb	CRP	HbA1c
1	67	M	0.025	401.429	6.85714	78.8	24.4	4	41.4	65	56	15.7	13.7	164.9	42.65	54	57	54	207.3	3.9	155	77	76.6	14.6	1.93	5.2
2	69	M	0.180643	1608.29	33.8571	105.9	49.3	3	32.3	66	24	22	16.8	166.7	61.25	49	36	42	119.9	3.7	172	85	75	13.5	0.06	5.3
3	69	M	0.271143	2028.71	40.7143	68.5	43.7	3	14.9	66	40	18.2	16.2	158.3	45.5	49	41	53	46.1	4.2	135	116	77.8	11.7	0.03	6
4	78	M	0.212143	865	24.7143	117.1	98	1	34.8	64	49	20.7	15.5	160.5	53.25	45	43	38	29.8	4.1	140	100	65	14.7	0.08	5.9
5	72	M	1.29029	3311.57	32.6429	85.1	53.2	2	76.5	76	26	23.5	17.5	165.5	64.3	24	23	21	24.6	4	182	91	111.8	14	0.14	5.7
6	73	M	0.182429	82.8571	2.14286	76.5	26.5	4	68	62	27	18.5	13.9	163.8	49.65	40	58	59	186.8	3.7	206	159	108.2	13.7	0.1	5.2
7	78	M	1.47221	3758.79	43.2143	99.3	72.9	2	57.8	77	29	16.7	15.4	158.3	41.75	30	31	32	304.8	3.1	180	124	94.2	13.6	0.16	5.9
8	63	M	5.67571	11205.1	128.357	96.7	83.2	1	91.5	66	17	26.5	20.9	172	78.5	27	29	36	51.7	4.3	253	97	143.6	14.9	0.03	5.6
9	69	M	2.90214	5508	103.214	118.3	44.8	3	42.4	76	24	26.5	19	163.7	70.95	20	20	24	71.9	4.8	218	124	81.2	17.1	0.14	5.7
10	76	F	1.59692	2233.08	49.8462	87.4	51.9	2	152.2	77	36	22.6	13.5	147.5	49.1	26	33	30	142.4	4.6	251	113	158.4	12.9	0.49	5.8
11	72	M	0.141357	623.5	15.4286	84.2	25.1	4	32	66	38	16.3	14.4	152.6	38	49	45	45	57	3.9	178	61	102.8	13.1	0.05	5.4
12	85	M	0.343429	763.571	14.5	92.9	52.5	2	31.1	71	36	24.4	18.2	153.3	57.3	39	38	39	81	3.5	180	170	105	13.8	0.19	6
13	73	M	4.286	6764.25	101	115.1	66.1	2	93.7	71	34	29.8	20	159.9	76.3	32	34	36	96.4	4.4	243	198	154.4	14.3	0.11	6
14	77	M	0.700143	1571.21	23.7143	122.4	101.5	1	111.7	73	36	28.2	16.7	151.8	64.95	23	41	24	64.8	4	213	82	136.6	14.9	0.04	5.8
15	65	M	0.239214	1359.36	20.6429	74.9	21.9	4	42.4	71	24	18.6	15.3	161.6	48.6	34	30	36	28.7	4.5	267	84	172.2	15.3	0.03	5.7
16	68	M	4.95575	10830.8	146.5	101.9	67.3	2	82.1	71	37	22.3	18	170.4	64.7	33	33	40	18.8	4.4	199	135	117	13.8	0.14	5.5
17	83	M	0.0421429	243.143	13.7143	61.9	31.1	3	28.4	66	55	14.7	11.4	155.3	35.35	58	46	53	432.9	3.7	147	127	78.6	12.6	0.04	5.4
18	50	F	1.34957	2991.29	101.571	107.7	82.5	1	62.4	66	24	34.5	17.9	154	81.8	49	63	58	10	4.4	245	337	102.6	15.6	0.15	5.9
19	75	F	2.86886	4270	66.7857	120.2	94.7	1	60.6	73	33	18.6	15.1	155	44.75	42	44	34	107.3	3.5	185	49	107.2	12	0.03	6
20	82	M	0.59	2348.21	37.8571	80.6	67.1	2	85.2	76	35	24.7	19	162.8	65.45	31	30	27	131.6	3.6	132	253	58.4	13.2	0.96	6.4
21	73	M	2.44467	5912.17	63.3333	109.4	96.6	1	92.3	76	30	19.7	16.6	169.2	56.3	38	27	28	36.7	4.3	228	90	124	15	0.17	5.6
22	69	M	4.53743	5441.21	101.214	139.9	104.9	1	61.6	71	32	24.3	19	172.3	72.25	25	29	29	35	4.2	231	158	135.4	17.1	0.16	7.1
23	73	M	0.283182	2536.09	43.9091	91.5	23.3	4	57.8	77	47	22	17.3	162.3	57.95	46	43	43	38.4	4.5	182	123	63.4	16.5	0.07	5.6
24	81	M	0.406643	1036.57	24.0714	129.2	87.9	1	75.7	77	41	24.9	18.8	166	68.5	46	46	36	80.6	4.3	163	103	89.4	14.8	0.08	7
25	75	M	0.330333	1836.33	53.5	81.3	37.3	3	101.9	60	30	23.8	19.5	156.5	58.4	38	41	38	158.1	4.7	161	124	89.2	17.2	0.63	6.1
26	76	M	0.186	825.25	29.5	98.9	57.7	2	58.4	79	40	21.8	16.8	150.3	49.2	51	38	40	53	4.5	222	199	146.2	14.4	0.29	6.9
27	74	M	0.474333	1164.67	20.6667	89.4	67.5	2	86.9	66	46	27.3	19.4	158.8	68.95	46	46	42	106.3	4.5	226	256	136.8	15.2	0.44	5.3
28	84	M	0.129071	181.929	15.5714	87.5	52.4	2	40.4	70	57	18.7	14.1	161.4	48.75	58	51	64	815	3.7	150	72	89.6	13.2	0.17	5.6
29	75	M	3.39357	5538.5	78.9286	86.4	78.9	3	121.1	72	31	22.1	18.3	157.5	54.75	46	40	45	347.7	4.7	163	119	98.2	14.5	0.33	6.4
30	66	M	0.411533	1395.6	26.7333	98.1	41.3	2	74.8	64	32	23.8	18	155.6	57.6	46	43	37	92.3	4.8	220	85	126	16.2	0.1	5.3
31	81	M	1.0228	7991.2	88.8	145.7	133.3	1	70.1	72	34	20.3	15.8	169.2	58	39	42	46	326.1	4	121	37	67.6	12.3	0.16	5.6
32	73	M	0.0502143	444.714	16.5714	58.5	18	4	39.4	82	46	15.5	14.9	173	46.45	47	49	45	45.6	4.1	171	65	88	13.9	0.22	6
33	79	M	1.38212	3013	31.5	114.2	90.6	1	90.3	63	36	24.4	18.5	163.2	64.95	29	30	29	485.2	3.9	188	437	71.6	13.5	0.21	5.7
34	73	M	4.32121	10571.7	136.643	68.8	49.6	3	79.4	74	39	24.6	16.8	158.6	62	44	33	36	21.2	3.9	195	79	122.2	13.3	0.07	5.4
35	65	M	0.118286	520.5	14.2857	82.3	32.8	3	35.8	64	34	26.4	20.9	150.3	59.7	35	28	30	45.5	4.4	137	96	42.8	14.5	0.04	6.6
36	82	M	0.115	84.6	10.4	86.5	43.5	3	12.4	73	42	15	12.9	153	35.2	52	56	59	378.1	4.2	181	43	72.4	12.7	1.56	5.7
37	79	M	3.56293	5654.36	149.571	98.7	70.6	2	70.9	59	39	20	16.4	162	52.5	34	36	35	22.8	4.3	205	364	84.2	15.1	0.08	5.7
38	71	M	0.926357	2054.79	32.7857	104.2	74	2	89.7	69	28	24.2	17.6	168	68.3	31	46	44	49.9	4.4	195	71	82.8	14.6	0.11	5.4
39	66	F	3.83171	7169.14	88.4286	120.6	98	1	54.2	66	38	21.4	17.5	155.8	51.9	38	55	54	86.4	3.9	206	168	105.4	13.4	0.14	5.6
40	64	M	0.00714286	37.4286	5.71429	54.7	17.8	4	33.4	73	34	22.2	15	167.3	62	48	32	35	14.3	4.2	179	78	115.4	13.2	0.18	5.6
41	78	M	0.228571	1197.29	18.1429	47	28.7	4	111	66	39	23.2	16.7	161.2	60.35	35	39	37	54.4	4.4	149	111	79.8	14.9	0.46	5.4
42	65	M	4.094	10282.4	135	99.7	79.9	2	84.2	64	15	26	20.7	166.1	71.85	43	42	47	20	4.2	204	53	113.4	14.2	0.04	5.3
43	79	M	1.23171	1466.71	37.5714	85.2	68.4	2	73.7	74	36	22.8	18.4	168	64.35	41	39	43	222.3	3.7	164	126	74.8	13.2	0.41	5.4
44	59	M	1.30086	8684.86	107.857	119	94.1	1	86.5	69	22	24.8	19.2	164.2	66.9	38	36	50	5	4.6	204	70	123	14.5	0.06	5.6
45	72	M	3.35243	8220.71	90.8571	113.6	60.8	2	43.1	66	17	19.4	15.8	166.2	53.5	28	26	27	5	4.1	188	143	81.4	16.4	0.04	6.1
46	83	M	0.302286	1566.57	34.2857	81.8	36.3	3	84.3	75	29	23.3	17.1	163.8	62.6	36	49	38	56.2	4.2	216	194	133.2	15	0.6	8.3
47	80	F	1.96557	3299.71	27.2857	135.2	119.5	1	90	72	28	21.3	16.9	146.6	45.7	57	58	60	53.7	4.1	218	101	117.8	13.6	0.17	5.4
48	81	F	2.513	5623.71	66.8571	114.6	90.3	1	87.3	64	27	22.1	16.7	161	59	34	32	39	105.6	4.3	224	116	133.8	13.6	0.16	5.5
49	78	M	0.119286	2160.29	57.8571	86.2	46.4	3	58	75	31	17.7	14.2	157.4	43.9	53	49	42	247.7	4.5	219	101	108.8	15.6	0.17	6.5
50	80	M	1.69486	4067.57	80.7143	127.1	113.9	1	87.1	67	45	18.6	16.3	160.8	48.2	40	33	37	416.1	3.5	160	57	91.6	14.1	0.29	5.6
51	68	M	0.867857	4154.86	98.1429	91.7	58.3	2	46.5	78	29	21.3	18.8	170	61.45	30	31	35	234.4	3.6	203	62	122.6	11.6	0.06	5.5
52	66	M	0.213571	1053	21.5714	51.5	24.3	4	34.5	61	30	15.4	13.4	168	43.5	33	23	23	72.3	4.6	236	152	128.6	14.9	0.06	5.4
53	77	M	2.6635	4752.17	68.5	86.3	61.7	2	108.3	74	36	22	16.7	161	59	35	26	44	21.1	4.2	187	111	132.8	14.7	0.08	6.2
54	80	M	1.32129	3518.86	77.1429	74.8	53.9	2	129.2	78	29	22.7	16.8	163	60.4	26	28	27	51.7	4	196	142	83.6	12.6	0.05	6.4
55	75	F	0.424	1823.5	27.1667	103.9	72.2	2	67.6	64	25	28	16.1	155	67.3	38	26	27	24	4	196	363	82.4	13.5	0.26	5.4
56	80	M	0.501286	1575	34	88.6	69.1	2	65.2	48	38	23.3	16.6	161.5	60.8	32	34	22	1251	4.1	147	61	68.8	15.1	0.16	5.9
57	68	M	0.721714	706.143	19.8571	97	45	3	43.3	62	29	23	17.6	167.6	64.65	39	38	39	312.4	3.7	213	177	78.6	12.7	0.54	6.3
58	66	F	1.53529	4484.71	39	101.8	75.8	2	106.6	67	34	23.7	15.8	162.3	62.55	42	40	38	66.2	3.9	240	201	158.8	14.1	0.29	6
59	77	M	0.650857	2550.43	41.8571	118.6	64.5	2	21.7	69	31	17.3	15.4	147	37.4	36	29	40	121.7	3.8	149	146	86.8	12.4	0.1	5.2
60	86	M	0	219	11	79.3	33.8	3	68.1	72	34	22	13.1	159.5	55.85	29	29	30	281.7	3.9	136	116	56.8	13.9	0.51	6.4
